# Supplementary material for: Distribution of Mobile Health Applications amongst Patients with Symptomatic Peripheral Arterial Disease in Germany: A Cross-Sectional Survey Study
Source: J Clin Med. 2022 Jan 19;11(3):498. doi: 10.3390/jcm11030498 (PMC8836389; doi:10.3390/jcm11030498)
Supplement: Supplementary file 1 [file jcm-11-00498-s001.zip]

Archive with 1 entries (1 files):
- jcm-1526312-supplementary.pdf
